# Supplementary material for: Capsicum baccatum Red Pepper Prevents Cardiometabolic Risk in Rats Fed with an Ultra-Processed Diet
Source: Metabolites. 2023 Mar 5;13(3):385. doi: 10.3390/metabo13030385 (PMC10052057; doi:10.3390/metabo13030385)
Supplement: Supplementary file 1 [file metabolites-13-00385-s001.zip]

Archive with 1 entries (1 files):
- metabolites-2251421-supplementary.pdf
